# Supplementary material for: Effects of naturally-produced lovastatin on feed digestibility, rumen fermentation, microbiota and methane emissions in goats over a 12-week treatment period
Source: PLoS One. 2018 Jul 5;13(7):e0199840. doi: 10.1371/journal.pone.0199840 (PMC6033401; doi:10.1371/journal.pone.0199840)
Supplement: S1 File — (XLSX) [file pone.0199840.s003.xlsx]

## Sheet: Tables
Diet (0,2,4,6)	Period (4,8,12)	DMI	DMD	DDMI	Gas DMI	CH4/day	CH4/DMI	B.fib	R.albus	F.succi	R.flave	tot fungi	tot proto	tot bact	tot met	methano	pH	acetic	propio	isopropio	buty	isobuty	tot vfa	A/P	ALP	AST	ALT	LDH	CK	Trig	Chol	LDL	HDL	WBC	Neutro	Lymp	Mono	Eosin	Baso	OTUs	Chao1	Shannon	Simpson	Goods Coverage	Diet	GE	NDF	ADF	P
0	4	510.84	55.97	285.92	488.83	18.85	38.56	4.66	7.36	5.69	4.4	6.03	6.44	8.65	5.93	4.16	6.93	50.58	19.84	3.23	20.47	5.89	65.71	2.55	-	-	-	-	-	-	-	-	-	-	-	-	-	-	-	191	232.78	4.88	0.92	0.995	0	3558.38	53	25.73	0.57
0	4	510.84	59.61	304.51	510.84	16.22	31.74	5.09	6.74	5.2	5.46	4.72	6.63	8.33	5.17	4.61	7.16	52.08	23.03	3.3	15.9	5.69	63.84	2.26	-	-	-	-	-	-	-	-	-	-	-	-	-	-	-	230	259.13	5.14	0.935	0.997	0	3576.15	53.99	26.58	0.48
0	4	409.3	61.25	250.7	495.12	13.47	27.21	4.43	7.24	6.64	5.66	7.35	7.68	8.46	4.79	4.15	7.2	52.93	23.37	2.56	16.06	5.08	60.08	2.27	-	-	-	-	-	-	-	-	-	-	-	-	-	-	-	215	284.79	4.86	0.888	0.995	2	3614.45	44.95	27.76	0.5
0	4	493.86	53.41	263.77	510.84	16.33	31.95	4.74	7.37	5.17	3.93	5.13	6.03	8.42	5.93	3.9	6.8	53.32	22.16	2.68	16.26	5.58	66.61	2.41	-	-	-	-	-	-	-	-	-	-	-	-	-	-	-	240	287.12	5.62	0.964	0.996	2	3581.18	43.46	26.1	0.45
0	4	510.84	55.45	283.26	510.84	19.07	37.31	4.65	6.25	5.74	3.92	5.66	4.68	8.24	5.43	3.39	6.74	56.04	21.1	2.36	15.71	4.79	67.99	2.66	-	-	-	-	-	-	-	-	-	-	-	-	-	-	-	218	239.14	5.27	0.935	0.998	4	3508.28	41.51	22.28	0.5
2	4	514.63	52.91	272.29	521.37	14.27	27.39	4.98	5.56	5.29	4.48	4.49	2.08	8.45	4.8	2.9	6.91	56.42	23.51	2.82	11.33	5.92	71.78	2.4	-	-	-	-	-	-	-	-	-	-	-	-	-	-	-	218	267.5	4.73	0.89	0.998	4	3852.55	40.41	21.47	0.62
2	4	454.95	62.13	282.66	521.37	18.79	36.05	4.55	5.52	6.01	3.75	5.86	2.09	8.42	4.33	2.57	7.12	52.94	23.06	3.24	13.72	7.04	67.05	2.3	-	-	-	-	-	-	-	-	-	-	-	-	-	-	-	211	242.54	5.02	0.929	0.997	6	3506.12	41.97	20.08	0.63
2	4	521.37	54.71	285.24	521.37	15.29	29.34	4.3	6.5	5.56	5.46	5.79	3.14	8.17	4.22	2.96	6.85	52.98	21.94	2.85	16.39	5.84	67.29	2.42	-	-	-	-	-	-	-	-	-	-	-	-	-	-	-	214	235.3	5.56	0.963	0.996	6	3407.29	41.44	19.46	0.65
2	4	511.74	58.99	301.88	521.37	15.8	30.33	4.56	7.27	6.34	4.32	6.19	2.73	8.14	5.28	3.54	7.06	51.6	22.61	2.82	17.03	5.93	68.51	2.28	-	-	-	-	-	-	-	-	-	-	-	-	-	-	-	188	224.38	4.73	0.903	0.994	Rice straw	3166.7	71.52	49.38	0.08
2	4	521.37	60.71	316.52	521.37	16.07	30.84	5	5.97	5.61	3.55	5.51	5.12	8.55	4.7	3	6.68	53.98	22.66	2.17	16.26	4.94	78.24	2.38	-	-	-	-	-	-	-	-	-	-	-	-	-	-	-	241	267.9	5.84	0.972	0.997	Rice straw	3160.06	72.46	50.12	0.07
4	4	529.3	56.44	298.74	529.3	15.56	29.4	4.38	6	4.81	4.69	5.64	2.79	8.44	4.69	3.29	7.08	47.76	24.9	3.22	17.59	6.52	66.94	1.92	-	-	-	-	-	-	-	-	-	-	-	-	-	-	-	186	225.42	5.16	0.944	0.995
4	4	244.13	83.43	203.68	294.78	6.99	23.68	4.6	5.89	5.55	2.91	5.82	2.68	8.45	5.09	3.65	7.07	53.97	23.86	2.84	13.57	5.75	66.51	2.26	-	-	-	-	-	-	-	-	-	-	-	-	-	-	-	205	226.48	5.04	0.928	0.997
4	4	437.28	46.09	201.54	529.3	14.32	27.07	4.92	6.82	5.95	4.02	5.84	3.16	8.12	5.37	3.61	6.96	51.21	23.68	2.76	16.58	5.77	66.13	2.16	-	-	-	-	-	-	-	-	-	-	-	-	-	-	-	224	264.29	5.12	0.931	0.996
4	4	470.34	58.1	273.27	529.3	14.86	28.1	4.79	7.24	6.06	4.77	6.95	4.2	8.43	5.35	3.79	6.98	53.27	22.49	3.21	15.04	6	63.35	2.37	-	-	-	-	-	-	-	-	-	-	-	-	-	-	-	231	262.53	5.23	0.934	0.997
4	4	413.66	54.74	226.44	441.35	10.23	23.19	4.8	7.03	6.94	6.1	8.13	4.66	8.55	5.57	3.81	7.44	53.7	21.59	3.26	14.46	6.98	56.5	2.49	-	-	-	-	-	-	-	-	-	-	-	-	-	-	-	239	275.03	6.01	0.973	0.995
6	4	262.32	67.99	178.35	179.15	6.88	38.43	4.9	7.31	5.99	4.8	5.79	5.39	7.92	5.63	3.82	7.27	58.26	24.6	2.48	9.81	4.85	54.82	2.37	-	-	-	-	-	-	-	-	-	-	-	-	-	-	-	247	273.25	5.53	0.945	0.998
6	4	482.56	52.84	254.98	534.17	14.81	27.75	4.73	6.1	5.68	3.99	5.69	2.74	8.47	4.5	3.69	7.36	52.09	26.13	2.88	13.09	5.82	63.63	1.99	-	-	-	-	-	-	-	-	-	-	-	-	-	-	-	241	265.12	5.64	0.962	0.997
6	4	528.58	53.53	282.95	534.17	15.55	29.13	4.65	5.55	4.57	2.09	4.4	2.28	8.45	4.16	3.02	6.92	51.63	21.6	2.78	18.25	5.74	71.21	2.39	-	-	-	-	-	-	-	-	-	-	-	-	-	-	-	201	233.8	4.21	0.858	0.998
6	4	266.92	53.26	142.16	231.75	6.48	27.93	4.54	5.67	4.59	2.4	4.58	2.02	8.35	5.22	2.76	.	51.14	22.29	2.83	18.33	5.42	72.61	2.29	-	-	-	-	-	-	-	-	-	-	-	-	-	-	-	177	234.95	4.13	0.866	0.995
6	4	231.42	70.28	162.64	287.63	8.69	30.18	4.36	5.79	5.82	3.98	6.08	2.89	8.25	4.48	2.65	6.93	57.57	24.29	1.53	13.5	3.11	68.08	2.37	-	-	-	-	-	-	-	-	-	-	-	-	-	-	-	186	214.5	4.66	0.91	0.997
0	8	518.07	55.16	285.77	550.13	18.31	33.29	4.7	6.96	6.37	6.11	6.4	3.57	8.86	6.38	3.19	6.97	52.56	23.38	2.5	16.44	5.12	68.22	2.25	-	-	-	-	-	-	-	-	-	-	-	-	-	-	-	194	214.78	4.78	0.914	0.998
0	8	550.13	57.79	317.92	550.13	22.08	40.14	5.1	6.62	5.9	6.12	5.5	2.72	8.34	5.32	4.68	6.85	56.77	22.22	2.25	14.7	4.06	63.88	2.55	-	-	-	-	-	-	-	-	-	-	-	-	-	-	-	242	287.54	5.53	0.959	0.996
0	8	550.13	54.79	301.42	550.13	20.33	36.96	4.89	6.71	5.23	5.14	6.7	4.06	8.25	5.48	3.78	6.95	51.51	23.21	3.01	16.17	6.1	67.33	2.22	-	-	-	-	-	-	-	-	-	-	-	-	-	-	-	196	217.48	5.56	0.965	0.997
0	8	546.99	58.82	321.74	550.13	19.82	36.05	4.37	6.34	5.67	4.92	5.91	3.28	8.37	5.29	3.63	7.01	56.1	23.93	2.27	12.68	5.02	66.6	2.34	-	-	-	-	-	-	-	-	-	-	-	-	-	-	-	225	251.09	5.44	0.954	0.997
0	8	550.13	53.84	296.19	550.13	27.6	50.19	5.08	6.58	5.56	4.43	5.8	4.17	8.48	5.28	4.16	7.01	53.18	24.15	2.59	14.42	5.67	59.85	2.2	-	-	-	-	-	-	-	-	-	-	-	-	-	-	-	205	231.46	5.24	0.95	0.996
2	8	561.47	58.1	326.21	561.47	17.4	31.02	5.07	6.11	5.99	5.21	4.55	2.34	9.07	5.26	3.36	6.73	56.27	23.01	2.14	13.54	5.04	70.82	2.45	-	-	-	-	-	-	-	-	-	-	-	-	-	-	-	194	242.24	4.78	0.93	0.997
2	8	494.09	58.83	290.67	561.47	24.03	42.84	4.95	7.08	6.23	5.19	5.61	2.47	9.12	4.79	3.56	7.04	55.56	23.43	2.59	12.59	5.83	70.1	2.37	-	-	-	-	-	-	-	-	-	-	-	-	-	-	-	227	250.64	5.57	0.96	0.996
2	8	378.59	44.92	170.06	561.47	19.78	35.27	4.86	4.65	5.61	5.76	6.39	3.65	8.81	5.79	3.84	7.14	50.74	25.53	2.99	14.46	6.28	60.04	1.99	-	-	-	-	-	-	-	-	-	-	-	-	-	-	-	216	233.18	4.66	0.878	0.998
2	8	523.93	57.65	302.05	561.47	17.98	32.05	4.94	6.35	6.3	5.51	5	2.35	8.41	4.68	3.91	6.85	57.89	22.53	1.72	14.05	3.8	74.77	2.57	-	-	-	-	-	-	-	-	-	-	-	-	-	-	-	232	281.21	5.37	0.944	0.995
2	8	561.47	51.87	291.23	561.47	16.92	30.15	4.99	6.64	5.59	4.9	5.04	4.34	8.79	5.29	4.4	6.73	55.57	22.34	2.06	15.29	4.75	77.16	2.49	-	-	-	-	-	-	-	-	-	-	-	-	-	-	-	199	240.13	5.19	0.937	0.996
4	8	570.01	55.85	318.35	570.01	14.24	24.98	4.54	5.87	5.87	4.63	4.77	2.92	8.34	4.91	3.35	6.71	53.86	22.78	2.11	16.8	4.45	77.82	2.36	-	-	-	-	-	-	-	-	-	-	-	-	-	-	-	235	258.9	5.38	0.953	0.998
4	8	488.91	52.73	257.8	492.65	17.72	35.94	5.03	5.47	5.04	5.01	5.78	3.51	8.41	5.52	3.84	6.96	51.83	23.89	2.84	15.37	6.07	70.55	2.17	-	-	-	-	-	-	-	-	-	-	-	-	-	-	-	249	274.62	5.15	0.939	0.998
4	8	539.07	54.93	296.11	570.01	20.46	35.9	4.86	6.52	5.53	4.18	5.17	3.28	8.4	5.56	3.68	6.79	53.78	24.24	2.06	15.59	4.32	74.7	2.22	-	-	-	-	-	-	-	-	-	-	-	-	-	-	-	244	288.45	5.05	0.916	0.997
4	8	400.31	57.88	231.7	493.47	14.91	30.24	4.67	7.47	5.97	5.03	7.29	4.98	8.44	5.05	3.65	7.03	55.19	22.45	2.41	14.08	5.87	62.14	2.46	-	-	-	-	-	-	-	-	-	-	-	-	-	-	-	252	283.2	5.57	0.959	0.998
4	8	433.53	50.23	217.76	519.52	11.53	22.17	4.63	4.6	6.09	5.43	7.33	4.95	8.4	4.66	3.57	7.66	53.54	21.93	2.52	16.65	5.36	65.89	2.44	-	-	-	-	-	-	-	-	-	-	-	-	-	-	-	239	258.19	5.72	0.965	0.998
6	8	300.78	58.18	174.99	258.05	8.19	31.76	4.71	6.5	7.08	2.39	6.08	6	8.5	4.76	3.33	6.8	57.04	26.11	1.51	12.3	3.04	77.02	2.18	-	-	-	-	-	-	-	-	-	-	-	-	-	-	-	201	252.75	5.3	0.952	0.994
6	8	407.61	56.14	228.83	479.11	15.59	32.54	4.79	6.21	5.72	3.81	6.38	4.83	8.4	4.94	3.24	6.94	51.94	23.19	2.82	16.07	5.99	70.69	2.24	-	-	-	-	-	-	-	-	-	-	-	-	-	-	-	238	295	5.45	0.954	0.995
6	8	533.84	55.34	295.43	575.26	18.24	31.73	4.73	6.21	5.85	3.51	5.27	6.3	8.4	5.07	3.89	6.59	58.24	22.82	1.49	14.32	3.13	74.4	2.55	-	-	-	-	-	-	-	-	-	-	-	-	-	-	-	219	240.12	5.83	0.968	0.997
6	8	314.59	46.93	147.64	432.27	8.46	19.58	4.72	5.63	6.18	3.93	6.35	5.42	8.33	5.42	3.18	7.46	51.78	24.95	2.63	15.4	5.25	70.58	2.08	-	-	-	-	-	-	-	-	-	-	-	-	-	-	-	197	232.65	5.05	0.925	0.996
6	8	375.07	52.42	196.61	361.59	8.89	24.55	4.81	7.46	5.74	3.57	6.96	5.12	8.7	4.88	3.33	7.1	55.72	21.07	2.44	15.93	4.84	70.99	2.64	-	-	-	-	-	-	-	-	-	-	-	-	-	-	-	198	222.79	4.73	0.894	0.997
0	12	523.1	60.18	314.8	517.12	18.02	34.85	5.26	5.99	5.41	3.73	5.01	4.93	8.66	5.9	4.13	6.17	52.42	22.84	1.71	19.26	3.76	86.36	2.29	326	80	36	253	196	0.38	2	0.74	1.43	11.3	5.989	1.695	0.565	2.486	0.452	206	249.56	4.71	0.907	0.996
0	12	550.13	59.64	328.1	424.39	18.46	43.54	5.02	5.45	5.5	4.61	5.19	4.51	7.89	5.46	3.89	6.23	57.38	20.41	1.82	16.07	4.31	85.25	2.81	219	93	31	168	190	0.39	2.3	0.79	1.58	17.6	8.8	4.576	0.88	2.64	0.352	233	295.64	5.52	0.955	0.996
0	12	471.23	57.27	269.87	524.98	20.23	38.53	4.96	5.59	7.29	5.33	5.89	4.34	8.62	5.93	4.09	5.84	58.81	20.59	1.7	15.16	3.73	96.21	2.86	62	55	20	247	218	0.21	1.4	0.39	1.23	14.45	7.3945	3.1355	0.7225	2.563	0.402	234	270.03	5.5	0.957	0.997
0	12	550.13	56.7	311.92	550.13	21.29	38.71	4.87	6.38	6.21	4.66	4.97	4.22	8.4	5.85	4.85	5.81	59.12	18.71	1.47	17.17	3.53	97.6	3.16	128	65	23	264	55	0.65	2.1	0.72	1.48	11.1	6.216	3.33	0.666	0.444	0.222	219	254.04	4.81	0.883	0.997
0	12	546.04	58.04	316.92	550.13	19.63	35.69	5.38	7.58	6.31	4.06	6.34	4.99	8.31	5.86	4.42	5.57	55.79	17.41	1.5	17.91	7.4	98.07	3.2	186	68	28	161	145	0.24	1.5	0.44	1.42	7.93	4.2029	2.8548	0.3172	0.3965	0.0793	214	242.89	5.48	0.953	0.996
2	12	561.47	57.73	324.14	561.47	18.86	33.62	4.89	5.34	5.37	4.4	5.29	4.99	8.58	6.48	4.82	5.91	56.09	22.1	1.79	16.2	3.82	88.39	2.54	1111	70	23	138	130	0.3	1	0.32	0.94	14.3	8.294	3.432	0.858	1.144	0.286	205	254.79	5.38	0.941	0.996
2	12	516.87	58.59	302.83	561.47	17.89	31.89	5.06	5.54	6.62	5.41	5.94	4.52	8.73	5.27	4.26	6.05	59.43	21.68	1.55	13.82	3.51	97.8	2.74	263	66	29	232	234	0.26	0.9	0.3	0.84	12.3	6.15	4.182	0.738	0.861	0.123	203	231.28	5.37	0.94	0.996
2	12	497.3	59.23	294.55	545.43	15.62	28.67	5.33	6.69	6.26	4.33	5.19	5.44	8.8	6.29	5.67	5.94	56.22	21.88	1.54	17.33	3.04	99.14	2.57	167	71	20	200	180	0.33	1	0.29	0.96	8.08	5.3328	1.9392	0.404	0.2424	0.0808	206	247.4	4.68	0.899	0.996
2	12	508.85	55.92	284.55	513.34	17.06	33.25	4.42	5.59	6.18	4.51	5.19	4.44	8.52	5.9	5.08	6.07	56.32	23.13	1.62	14.49	4.44	94.09	2.44	126	58	22	137	362	0.38	0.7	0.31	0.7	10.7	5.671	3.852	0.535	0.321	0.107	218	263.56	5.69	0.965	0.996
2	12	561.47	59.61	334.69	561.47	21.36	38.08	5.77	5.75	6.06	4.9	5.25	5.54	8.45	4.04	5.57	5.84	52.53	21.46	1.9	18.87	5.25	94.26	2.45	114	72	21	263	290	0.28	1.1	0.31	0.98	9.18	5.3244	2.5704	0.6426	0.3672	0.0918	228	252.7	5.77	0.969	0.997
4	12	570.01	55.08	313.96	570.01	16.95	29.74	5.21	5.5	5.51	4.79	5.52	5.7	8.22	6.82	3.07	6.47	53.13	23.49	2.02	17.23	4.12	81.37	2.26	89	43	14	240	105	0.37	0.8	0.34	0.68	13.3	7.847	3.99	0.665	0.133	0.266	211	262.75	5.2	0.944	0.997
4	12	509.75	52.25	266.34	516.27	17.43	33.78	5.16	6.51	5.61	5.57	5.82	6.7	8.39	6.55	4.8	6.28	54.58	21.44	1.9	18.32	3.75	88.21	2.55	148	104	43	148	98	0.25	0.6	0.3	0.58	4.8	2.592	1.68	0.24	0.144	0.048	232	287.12	4.88	0.916	0.997
4	12	570.01	52.81	301.02	478.81	18.25	38.1	4.55	6.45	6.34	4.54	5.5	6.09	8.9	5.63	4.6	5.76	56.3	24.49	1.32	14.61	3.28	88.96	2.3	156	69	26	241	146	0.4	0.8	0.29	0.73	10.3	5.15	3.502	0.412	1.03	0.103	199	228.29	3.89	0.857	0.997
4	12	413.01	63.91	263.95	513.01	14.89	29.04	4.49	6.45	6.58	4.51	5.8	5.93	8.66	4.05	5.36	5.99	58.61	22.43	1.52	14.18	3.26	91.03	2.61	160	55	22	133	59	0.3	0.8	0.35	0.73	10.1	6.161	2.828	0.606	0.101	0.202	252	286.44	4.99	0.914	0.998
4	12	429.95	52.05	223.79	526.04	15.85	30.14	4.76	5.86	6.74	2.97	5.86	6.46	8.7	5.89	5.59	6.28	57.41	21.46	1.5	16.13	3.5	85.11	2.68	156	87	23	252	267	0.4	0.6	0.28	0.62	8.71	5.1389	2.4388	0.5226	0.3484	0.1742	264	289.88	5.45	0.943	0.997
6	12	273.5	55.37	151.44	432.27	11.77	27.25	4.87	6.24	6.78	5.7	6.39	5.28	8.44	6.15	5.54	6.28	61.47	23.53	1.33	11.21	2.46	87.35	2.61	840	58	19	225	186	0.32	0.6	0.34	0.83	11.3	5.989	3.955	0.678	0.452	0.113	207	228.97	5.13	0.929	0.997
6	12	452.98	56.82	257.38	450.35	16.09	35.75	4.63	5.99	5.85	4.54	5.99	6	8.67	5.84	5.19	6.52	53.54	23.05	2.07	17.22	4.11	82.76	2.32	176	182	15	224	189	0.23	0.7	0.53	1.04	11.5	4.255	6.325	0.575	0.115	0.115	227	262.69	5.59	0.953	0.995
6	12	575.26	48.7	280.15	575.26	18.25	31.74	4.51	6.24	6.51	2.8	6.2	6.53	8.39	5.48	4.87	5.92	57.34	23.47	1.68	14.28	3.24	94.39	2.44	62	48	15	237	172	0.36	0.7	0.36	0.62	9.04	3.4352	4.52	0.6328	0.2712	0.0904	236	287.33	5.67	0.96	0.994
6	12	349.1	62.34	217.63	369.81	10.55	28.52	4.97	5.5	6.73	3.54	6.15	5.38	8.08	4.48	3.98	6.41	57.17	23.23	1.79	14.45	3.37	88.95	2.46	63	53	15	123	219	0.38	0.7	0.35	0.58	6.69	4.0809	1.4049	0.2676	0.6021	0.2007	183	224.58	5.39	0.957	0.993
6	12	344.17	45.74	157.42	403.5	8.6	21.29	5.04	5.6	6.63	4.17	5.87	5.77	8.84	7.12	5.27	5.73	54.95	24.2	1.27	17.4	2.17	94.08	2.27	109	359	43	453	595	0.36	0.5	0.27	0.49	7.85	4.7885	1.727	0.3925	0.785	0.0785	221	266.72	5.75	0.966	0.995
																	.=missing data
[truncated: 2 more columns]

## Sheet: Sheet2
Diet (0,2,4,6)	Period (4,8,12)	PC1	PC2	Axis.1	Axis.2	Axis.3
0	4	-0.17	-0.27	0.076967	-0.15931	0.16967
0	4	-0.125	0.185	-0.062947	0.042457	0.042156
0	4	0.016	0.679	-0.20367	0.016086	-0.13816
0	4	-0.044	0.082	0.057081	-0.0051197	0.16026
0	4	0.118	0.019	0.11426	0.091289	0.075512
2	4	-0.147	0.679	-0.22762	0.022223	0.11838
2	4	-0.072	0.1	-0.031434	0.058955	-0.046944
2	4	-0.109	0.05	0.053779	-0.14723	0.083521
2	4	-0.138	-0.0204	0.094279	-0.1238	-0.12825
2	4	0.025	0.121	-0.0022267	-0.14976	0.10292
4	4	-0.115	0.2	0.068066	-0.18389	0.010997
4	4	-0.125	0.13	0.068833	-0.16803	0.13963
4	4	0.082	0.041	0.094314	0.05747	0.10634
4	4	0.079	0.032	0.043199	0.14242	0.012075
4	4	0.125	-0.05	0.12441	-0.022508	-0.019323
6	4	-0.088	0.071	0.14491	0.11456	0.026059
6	4	0.134	0.0107	-0.015638	-0.044863	-0.016479
6	4	0.256	0.0321	0.13312	0.20457	0.10779
6	4	0.234	-0.0064	0.20471	0.16389	-0.033611
6	4	0.15	0.0714	0.030121	-0.045457	-0.07338
0	8	-0.111111	0.0690476	-0.16711	0.072788	-0.030926
0	8	-0.0407407	-0.052381	-0.017943	-0.050821	0.036077
0	8	0.0222222	-0.0619048	0.0037207	0.020642	-0.0047262
0	8	0.0222222	-0.0857143	-0.0016994	-0.06907	0.063114
0	8	0.0925926	-0.0309524	-0.062085	-0.081386	-0.019878
2	8	-0.151852	0.0678571	-0.078994	0.075734	0.12953
2	8	0.0222222	-0.107143	0.081432	-0.087682	-0.046885
2	8	0.107407	-0.0238095	-0.20913	0.020857	0.0029174
2	8	0.0888889	0.0666667	0.040837	-0.02919	-0.058876
2	8	0.116667	0.0952381	0.025508	-0.068015	-0.079888
4	8	-0.0814815	0.0738095	-0.037758	0.013318	0.17624
4	8	-0.0888889	0.05	-0.22083	0.10019	0.10893
4	8	-0.0925926	-0.0428571	-0.22342	-0.026815	0.079546
4	8	-0.103704	-0.05	-0.20577	0.038935	0.037194
4	8	0.0851852	-0.138095	-0.1809	-0.04042	0.039915
6	8	-0.196296	0.052381	0.055835	-0.080936	-0.11665
6	8	-0.0333333	-0.0571429	0.080659	0.09514	-0.010711
6	8	0.0555556	-0.0047619	0.057674	-0.033356	-0.058828
6	8	0.0851852	0.00952381	-0.16756	-0.018059	-0.15628
6	8	0.216667	0.140476	0.16187	0.1431	-0.0090012
0	12	-0.221739	0.121429	-0.23546	0.0068166	-0.15136
0	12	-0.0913043	0.116071	0.03544	-0.12187	0.099315
0	12	-0.0956522	-0.214286	-0.093902	0.090157	-0.067899
0	12	-0.00869565	-0.185714	0.1782	0.20324	-0.0023473
0	12	0.286957	0.0821429	0.018477	-0.19985	0.062755
2	12	-0.0826087	0.110714	0.13587	0.088975	-0.023835
2	12	-0.0847826	-0.0821429	0.19986	0.097683	-0.052905
2	12	0.0717391	-0.153571	-0.084646	0.11087	-0.14283
2	12	0.13913	0.0357143	0.076226	-0.12445	0.072124
2	12	0.2	0.0357143	0.0033463	-0.11952	-0.04422
4	12	-0.204348	0.153571	-0.001406	0.028041	-0.026546
4	12	-0.165217	0.0964286	0.13341	0.09721	-1.2003e-05
4	12	-0.00869565	-0.0396429	-0.24607	0.087657	0.07055
4	12	0.134783	0.0389286	-0.033502	0.26043	-0.037815
4	12	0.134783	0.182143	-0.20215	-0.014923	-0.079558
6	12	-0.0565217	-0.0396429	0.12551	0.072461	-0.027888
6	12	-0.0304348	-0.0785714	0.065578	0.013108	-0.084375
6	12	-0.0652174	-0.153571	0.075886	-0.13121	-0.053935
6	12	0.00434783	0.0571429	0.11291	-0.20638	-0.18433
6	12	0.117391	0.025	0.037578	-0.097326	-0.10487
Phylum	P1C	P1L	P1M	P1H	P2C	P2L	P2M	P2H	P3C	P3L	P3M	P3H
Bacteroidetes	65.7797	64.7149	70.625	71.065	65.8171	63.2537	67.3935	70.1417	62.7774	62.3062	68.0199	63.3412
Firmicutes	28.2796	27.5285	25.6533	21.3615	30.2837	31.7927	29.92	26.1733	28.9749	31.4822	28.1409	31.3825
Proteobacteria	2.01782	3.4739	1.7578	1.11431	1.64243	2.52183	1.01147	1.56998	2.04992	1.37694	0.911555	1.14856
Others	3.92287	4.28276	1.96392	6.45919	2.25678	2.43171	1.67504	2.11499	6.1978	4.83469	2.92761	4.12773
